# Supplementary material for: Host Genetic Factors Associated with Vaginal Microbiome Composition in Kenyan Women
Source: mSystems. 2020 Jul 28;5(4):e00502-20. doi: 10.1128/mSystems.00502-20 (PMC7394359; doi:10.1128/mSystems.00502-20)
Supplement: TABLE S3 [file mSystems.00502-20-st003.xlsx]

## Sheet: Summary
Previously Reported									L. iners		L. iners ± 100 kb						L. crispatus		L. crispatus ± 100 kb						G. vaginalis		G. vaginalis ± 100 kb						Shannon		Shannon ± 100 kb						CST		CST ± 100 kb
Chr	SNP	BP	Gene	Reference	Reference	Association in the literature^	A1	A2	Beta	P	MARKER	BP	ALLELES	Frequency	Beta	P	Beta	P	MARKER	BP	ALLELES	Frequency	Beta	P	Beta	P	MARKER	BP	ALLELES	Frequency	Beta	P	Beta	P	MARKER	BP	ALLELES	Frequency	Beta	P	Beta	P	MARKER	BP	ALLELES	Frequency	Beta	P
1	rs1554286	206944233	IL10	Si 2017	24	Increased Campylobacter	A	G	-0.097	0.3686	rs17016480	206989111	C,A	.2164	-0.343	0.024	-0.237	0.3747	rs80227522	206912817	T,C	0.0484	1.458	0.007594	0.079	0.5278	rs144004857	206972275	G,A	.0187	-1.475	0.006263	0.067	0.5275	rs3024505	206939904	G,A	.0395	0.761	0.004995	-0.057	0.42	rs74151404	206985755	A,C	.1827	-0.25	0.01393
1	rs851193	223294851	TLR5	Si 2017	24	Putative; no significant association with vaginal taxa	T	C	-0.163	0.2841	rs139384640	223369463	C,T	0.0537	-0.915	0.002924	0.232	0.5563	rs76038357	223279138	C,A	0.0878	1.044	0.01996	-0.132	0.452	rs75474418	223299865	A,C	.0215	1.403	0.02073	-0.162	0.2836	rs17775091	223250306	T,G	.2239	0.399	0.004562	0.015	0.8806	rs75474418	223299865	A,C	.0215	-0.996	0.003513
1	rs1341987	223309213	TLR5	Si 2017	24	Putative; no significant association with vaginal taxa	C	G	-0.077	0.516	rs139384640	223369463	C,T	0.0537	-0.915	0.002924	-0.369	0.2018	rs76038357	223279138	C,A	0.0878	1.044	0.01996	-0.112	0.4157	rs73120300	223407603	T,G	.1044	0.478	0.01478	-0.216	0.06783	rs17775091	223250306	T,G	.2239	0.399	0.004562	0.146	0.06055	rs75474418	223299865	A,C	.0215	-0.996	0.003513
2	rs928940	113877495	IL1RN	Si 2017	24	Decreased Lactobacilllus spp.	G	T	0.067	0.5895	rs1665190	113886775	T,C	.2333	-0.4	0.003249	0.959	0.006935	rs2011678	113913248	A,G	0.1519	1.204	0.002575	0.131	0.3612	rs34785496	113810571	G,A	.0898	-0.719	0.01228	-0.084	0.4904	rs439154	113884401	G,A	.2502	0.377	0.003671	-0.072	0.3746	rs114015981	113783364	C,T	.0120	-1.357	9.868e-05
2	rs452204	113889061	IL1RN	Si 2017	24	Decreased Lactobacilllus spp.	G	A	-0.228	0.05301	rs1665190	113886775	T,C	.2333	-0.4	0.003249	-0.197	0.4995	rs2011678	113913248	A,G	0.1519	1.204	0.002575	0.253	0.06443	rs34785496	113810571	G,A	.0898	-0.719	0.01228	0.261	0.02584	rs439154	113884401	G,A	.2502	0.377	0.003671	-0.031	0.6896	rs752591	113973171	G,A	.7919	0.365	0.0002538
3	rs340831	3109444	IL5RA	Si 2017	24	Increased Prevotella	C	T	0.469	0.005811	rs77072037	3200090	G,C	.0324	-1.059	0.00247	0.396	0.386	rs344388	3023000	C,T	0.3778	-0.985	0.006803	-0.386	0.05033	rs3913308	3102867	C,T	.4203	-0.395	0.002554	-0.339	0.04452	rs77072037	3200090	G,C	.0324	1.18	0.0006828	0.174	0.1164	rs9842717	3093003	C,T	.1154	-0.34	0.001569
3	rs4322988	3120571	IL5RA	Si 2017	24	Decreased Megasphaera	G	T	0.232	0.1297	rs77072037	3200090	G,C	.0324	-1.059	0.00247	-0.043	0.9101	rs344388	3023000	C,T	0.3778	-0.985	0.006803	-0.445	0.01217	rs3913308	3102867	C,T	.4203	-0.395	0.002554	-0.136	0.3712	rs77072037	3200090	G,C	.0324	1.18	0.0006828	0.104	0.3031	rs9842717	3093003	C,T	.1154	-0.34	0.001569
3	rs3846133	3128195	IL5RA	Si 2017	24	Putative; no significant association with vaginal taxa	G	T	0.017	0.8705	rs77072037	3200090	G,C	.0324	-1.059	0.00247	-0.251	0.3374	rs339286	3081544	C,T	0.3574	-0.817	0.01154	-0.192	0.117	rs3913308	3102867	C,T	.4203	-0.395	0.002554	-0.068	0.5152	rs77072037	3200090	G,C	.0324	1.18	0.0006828	0.054	0.4412	rs9842717	3093003	C,T	.1154	-0.34	0.001569
3	rs2290610	3139957	IL5RA	Si 2017	24	Putative; no significant association with vaginal taxa	T	C	-0.072	0.5592	rs4109079	3234025	T,G	.1675	0.511	0.0006108	-0.775	0.01499	rs339286	3081544	C,T	0.3574	-0.817	0.01154	-0.002	0.9892	rs3913308	3102867	C,T	.4203	-0.395	0.002554	0.058	0.6352	rs77072037	3200090	G,C	.0324	1.18	0.0006828	0.119	0.1427	rs9842717	3093003	C,T	.1154	-0.34	0.001569
3	rs17026703	3140785	IL5RA	Si 2017	24	Increased Lactobacillus spp.	T	A	-0.896	0.09105	rs4109079	3234025	T,G	.1675	0.511	0.0006108	1.13	0.3183	rs339286	3081544	C,T	0.3574	-0.817	0.01154	0.883	0.1513	rs3913308	3102867	C,T	.4203	-0.395	0.002554	0.71	0.1777	rs77072037	3200090	G,C	.0324	1.18	0.0006828	-0.159	0.6453	rs9842717	3093003	C,T	.1154	-0.34	0.001569
3	rs3804791	3149568	IL5RA	Si 2017	24	Putative; no significant association with vaginal taxa	T	C	0.088	0.4287	rs4109079	3234025	T,G	.1675	0.511	0.0006108	0.154	0.5704	rs339286	3081544	C,T	0.3574	-0.817	0.01154	-0.179	0.1629	rs3913308	3102867	C,T	.4203	-0.395	0.002554	-0.096	0.3811	rs77072037	3200090	G,C	.0324	1.18	0.0006828	0.055	0.4542	rs9842717	3093003	C,T	.1154	-0.34	0.001569
3	rs3806681	3152235	IL5RA	Si 2017	24	Increased L. liners	G	C	0.096	0.5938	rs4109079	3234025	T,G	.1675	0.511	0.0006108	-0.418	0.3884	rs339286	3081544	C,T	0.3574	-0.817	0.01154	-0.011	0.9593	rs3913308	3102867	C,T	.4203	-0.395	0.002554	-0.122	0.4958	rs77072037	3200090	G,C	.0324	1.18	0.0006828	-0.018	0.8784	rs9842717	3093003	C,T	.1154	-0.34	0.001569
3	rs4988457	38182136	MYD88	Taylor 2014	22	Putative; no significant association with BV/intermediate flora and endometrial anaerobic bacteria	C	G	0.362	0.01844	rs61095322	38168125	A,C	.1937	0.462	0.0005484	-0.026	0.9451	rs78543099	38221313	T,C	0.0248	2.854	0.01328	-0.085	0.6328	rs146596020	38164002	C,A	.0127	1.816	0.004165	0.012	0.9385	rs149892145	38195004	C,A	.0500	-0.876	0.0004245	0.07	0.4912	rs34503588	38136401	A,G	.0109	-0.955	0.004453
3	rs187084	52261031	TLR9	Royse 2012	21	Increased risk of BV	A	G	-0.043	0.7143	rs116435942	52171801	T,C	.0654	0.594	0.02476	-0.046	0.8735	rs35133416	52359040	C,T	0.248	0.821	0.008595	-0.087	0.5255	rs116310431	52257891	G,T	.0407	0.877	0.01271	0.002	0.9891	rs74956049	52239112	G,A	0.0229	1.198	0.003492	0.129	0.0933	rs75217769	52311280	G,A	.0749	-0.518	0.005452
4	rs5743618	38798648	TLR1	Taylor 2018	25	Putative; no significant association with BV/intermediate flora and endometrial anaerobic bacteria	C	A	1.124	0.7445	rs183421362	38837671	C,T	.0102	-1.823	0.005462	-14.285	0.3434	rs6843043	38843136	A,G	0.8777	1.454	0.01306	0.447	0.911	rs898955	38704354	G,C	.4413	0.382	0.003125	3.188	0.3517	rs183421362	38837671	C,T	.0102	1.753	0.007116	-1.745	0.4373	rs1604834	38897254	G,A	.5400	0.229	0.005381
4	rs4833095	38799710	TLR1	Taylor 2018	25	Putative; no significant association with BV/intermediate flora and endometrial anaerobic bacteria	T	C	-0.227	0.2648	rs183421362	38837671	C,T	.0102	-1.823	0.005462	-0.231	0.6272	rs6843043	38843136	A,G	0.8777	1.454	0.01306	0.072	0.7589	rs898955	38704354	G,C	.4413	0.382	0.003125	0.09	0.6553	rs183421362	38837671	C,T	.0102	1.753	0.007116	-0.11	0.4165	rs1604834	38897254	G,A	.5400	0.229	0.005381
4	rs5743592*	38803063	TLR1	Si 2017	24	Increased L. iners	A	G	-	-	rs183421362	38837671	C,T	.0102	-1.823	0.005462	-	-	rs6843043	38843136	A,G	0.8777	1.454	0.01306	-	-	rs898955	38704354	G,C	.4413	0.382	0.003125	-	-	rs183421362	38837671	C,T	.0102	1.753	0.007116	-	-	rs1604834	38897254	G,A	.5400	0.229	0.005381
4	rs3775073	38829832	TLR6	Si 2017, Taylor 2018	24,25	Increased Bacteroides, Increased Ruminococcus	T	C	0.067	0.609	rs183421362	38837671	C,T	.0102	-1.823	0.005462	0.262	0.4414	rs6843043	38843136	A,G	0.8777	1.454	0.01306	-0.137	0.3687	rs4543123	38792524	A,G	.5226	0.364	0.005103	-0.091	0.4873	rs373944465	38924905	C,T	.0116	-1.837	0.004611	0.003	0.9764	rs185120294	38908242	G,A	.0116	-1.676	0.003166
4	rs5743810	38830350	TLR6	Taylor 2018	25	Putative; no significant association with BV/intermediate flora and endometrial anaerobic bacteria	A	G	-0.062	0.8998	rs183421362	38837671	C,T	.0102	-1.823	0.005462	18.409	0.5674	rs6843043	38843136	A,G	0.8777	1.454	0.01306	-0.273	0.6339	rs4543123	38792524	A,G	.5226	0.364	0.005103	0.27	0.5813	rs373944465	38924905	C,T	.0116	-1.837	0.004611	0.013	0.9727	rs185120294	38908242	G,A	.0116	-1.676	0.003166
4	rs1039559	38831596	TLR6	Taylor 2018	25	Putative; no significant association with BV/intermediate flora and endometrial anaerobic bacteria	G	A	-0.187	0.3887	rs183421362	38837671	C,T	.0102	-1.823	0.005462	1.059	0.103	rs6843043	38843136	A,G	0.8777	1.454	0.01306	0.024	0.9252	rs4543123	38792524	A,G	.5226	0.364	0.005103	-0.034	0.876	rs373944465	38924905	C,T	.0116	-1.837	0.004611	-0.014	0.9293	rs185120294	38908242	G,A	.0116	-1.676	0.003166
4	rs2227543	74607910	CXCL8	Si 2017	24	Putative; no significant association with vaginal taxa	C	T	0.075	0.6468	rs28821582	74532772	C,G	.2281	-0.432	0.006879	0.045	0.913	rs1247634	74545707	T,C	0.3718	-1.032	0.004412	-0.103	0.5898	rs73828853	74689636	A,G	.0884	-0.724	0.008915	-0.074	0.6505	rs10938093	74613397	A,G	.8061	-0.602	0.0001602	0.062	0.566	rs57943852	74664204	C,T	.2309	0.367	9.691e-05
4	rs1898830	154608453	TLR2	Taylor 2018, Taylor 2014, Royse 2012	21,22,25	Increased A.vaginae; increased odds of BV; increased risk of BV	A	G	-0.44	0.013	rs11099894	154614594	C,T	.1242	-0.424	0.008755	-0.026	0.9535	rs6535944	154631247	T,C	0.9211	-1.308	0.003475	0.117	0.5691	rs6837930	154550380	G,A	.2365	0.345	0.01268	0.332	0.05888	rs6837930	154550380	G,A	.2365	0.434	0.0002512	-0.042	0.7222	rs78638854	154648804	C,T	.0334	-0.705	0.0006293
4	rs11938228	154621946	TLR2	Si 2017, Taylor 2018, Taylor 2014	22,24,25	Decreased Prevotella; Increased L. iners and Lactobacillaceae; increased A. vaginae; increased endometrial Gram negative rods	C	A	-0.399	0.01034	rs11099894	154614594	C,T	.1242	-0.424	0.008755	-0.092	0.8158	rs6535944	154631247	T,C	0.9211	-1.308	0.003475	0.143	0.428	rs6837930	154550380	G,A	.2365	0.345	0.01268	0.335	0.02995	rs6837930	154550380	G,A	.2365	0.434	0.0002512	-0.048	0.6387	rs78638854	154648804	C,T	.0334	-0.705	0.0006293
4	rs3804099	154624656	TLR2	Mackelprang 2015, Taylor 2014	22,23	Decreased risk of BV; increased presence of endometrial Gram negative rods	T	C	0.212	0.06073	rs11099894	154614594	C,T	.1242	-0.424	0.008755	-0.283	0.3025	rs6535944	154631247	T,C	0.9211	-1.308	0.003475	-0.02	0.8798	rs6837930	154550380	G,A	.2365	0.345	0.01268	-0.263	0.01894	rs6837930	154550380	G,A	.2365	0.434	0.0002512	0.124	0.09332	rs78638854	154648804	C,T	.0334	-0.705	0.0006293
4	rs7656411	154627655	TLR2	Si 2017	24	Decreased Lactobacillus spp.	T	G	0.21	0.07018	rs11099894	154614594	C,T	.1242	-0.424	0.008755	-0.595	0.03769	rs6535944	154631247	T,C	0.9211	-1.308	0.003475	-0.137	0.3086	rs6837930	154550380	G,A	.2365	0.345	0.01268	-0.37	0.001254	rs6837930	154550380	G,A	.2365	0.434	0.0002512	0.225	0.002919	rs78638854	154648804	C,T	.0334	-0.705	0.0006293
4	rs7678294	186979699	TLR3	Si 2017	24	Decreased Sphingobacteriales	G	A	-0.02	0.8648	rs139520642	186969622	G,A	.0583	-0.99	0.0005556	-0.391	0.1607	rs2276921	187078922	G,C	0.2771	-1.103	0.006718	-0.231	0.08453	rs6856189	187017725	C,G	.2924	0.438	0.002332	-0.186	0.1042	rs57648619	186883101	C,A	.3942	-0.642	3.2e-05	0.16	0.03436	rs6826824	186981988	T,C	.3223	-0.27	0.001669
4	rs5743305	186989333	TLR3	Si 2017	24	Increased Enhydrobacter; Increased Acinetobacter	T	A	0.045	0.7189	rs139520642	186969622	G,A	.0583	-0.99	0.0005556	0.015	0.9613	rs2276921	187078922	G,C	0.2771	-1.103	0.006718	0.001	0.9946	rs6856189	187017725	C,G	.2924	0.438	0.002332	-0.111	0.3693	rs148911475	186895427	T,C	.0369	1.045	0.001047	0.034	0.6735	rs6826824	186981988	T,C	.3223	-0.27	0.001669
4	rs3775291	187004074	TLR3	Si 2017	24	Putative; no significant association with vaginal taxa	C	T	0.56	0.1392	rs139520642	186969622	G,A	.0583	-0.99	0.0005556	-0.487	0.6619	rs2276921	187078922	G,C	0.2771	-1.103	0.006718	-0.059	0.8937	rs6856189	187017725	C,G	.2924	0.438	0.002332	-0.557	0.1379	rs10021291	187078063	G,A	.9203	0.566	0.002845	0.491	0.04634	rs6826824	186981988	T,C	.3223	-0.27	0.001669
5	rs2069812	131879916	IL5	Si 2017	24	Increased P. melaninogenica; Increased Prevotella spp.; Decreased Aerococcus	A	G	-0.282	0.305	rs2522051	131797578	T,C	.3615	-0.298	0.008759	-1.608	0.1124	rs2522401	131901193	T,C	0.2196	-1.008	0.0157	0.477	0.1347	rs6873897	131966973	G,A	0.2183	0.444	0.006858	-0.019	0.9449	rs35194480	131806169	G,A	.4268	-0.396	0.0002874	0.009	0.9601	rs2069810	131880187	C,T	.7361	-0.281	0.003343
5	rs2243270	132014109	IL4	Si 2017	24	Increased L. crispatus	A	G	0.005	0.9667	rs111252852	132002163	C,G	.0521	0.729	0.03099	0.241	0.4098	rs113108312	132104348	C,T	0.0276	2.259	0.01788	0.083	0.5279	rs6873897	131966973	G,A	.2183	0.444	0.006858	-0.011	0.9242	rs115339524	132078478	A,G	.0311	1.015	0.007217	0.018	0.8141	rs56097948	131995047	G,A	.0339	-0.492	0.01152
7	rs2066992	22768249	IL6	Si 2017	24	Increaed Enterobacteriaceae	G	T	0.254	0.156	rs73683955	22726741	C,T	.0622	0.61	0.006846	0.104	0.8077	rs35247857	22820520	G,A	0.1244	1.375	0.002515	-0.014	0.9466	rs66543531	22778368	A,T	.0869	0.613	0.009051	-0.16	0.3682	rs190786942	22842326	C,A	.0106	1.569	0.008794	0.007	0.9548	rs13236645	22806718	A,G	.0224	-0.745	0.004698
9	rs10983755*	120464670	TLR4	Si 2017	24	Decreased Methylobacterium	G	A	-	-	rs77618461	120569836	A,G	.0528	-1.001	0.0007623	-	-	rs116429249	120430737	A,G	0.0496	1.82	0.0053	-	-	rs141250585	120459278	C,T	.0147	2.192	0.006597	-	-	rs77618461	120569836	A,G	.0528	0.865	0.003378	-	-	rs116567515	120527329	A,G	.0415	-0.531	0.002672
9	rs5030728	120474282	TLR4	Taylor 2018	25	Increased A. vaginae	G	A	0.145	0.3275	rs77618461	120569836	A,G	.0528	-1.001	0.0007623	-0.153	0.6894	rs116429249	120430737	A,G	0.0496	1.82	0.0053	0.042	0.8086	rs141250585	120459278	C,T	.0147	2.192	0.006597	0.03	0.8384	rs77618461	120569836	A,G	.0528	0.865	0.003378	0.088	0.3621	rs116567515	120527329	A,G	.0415	-0.531	0.002672
9	rs4986790	120475302	TLR4	Royse 2012	21	Increased risk of BV	A	G	-0.129	0.5455	rs77618461	120569836	A,G	.0528	-1.001	0.0007623	0.166	0.7449	rs116429249	120430737	A,G	0.0496	1.82	0.0053	0.315	0.2036	rs141250585	120459278	C,T	.0147	2.192	0.006597	0.113	0.5943	rs77618461	120569836	A,G	.0528	0.865	0.003378	-0.136	0.3692	rs116567515	120527329	A,G	.0415	-0.531	0.002672
9	rs4986791*	120475602	TLR4	Goepfert 2013	19	Putative; no significant association with BV/intermediate flora and endometrial anaerobic bacteria	C	T	-	-	rs77618461	120569836	A,G	.0528	-1.001	0.0007623	-	-	rs116429249	120430737	A,G	0.0496	1.82	0.0053	-	-	rs141250585	120459278	C,T	.0147	2.192	0.006597	-	-	rs77618461	120569836	A,G	.0528	0.865	0.003378	-	-	rs116567515	120527329	A,G	.0415	-0.531	0.002672
9	rs1554973	120480812	TLR4	Ryckman 2009	20	Associated with increased IL-1b, more significantly for women with BV	T	C	-0.043	0.7578	rs77618461	120569836	A,G	.0528	-1.001	0.0007623	0.126	0.7162	rs116429249	120430737	A,G	0.0496	1.82	0.0053	-0.05	0.7568	rs141250585	120459278	C,T	.0147	2.192	0.006597	-0.047	0.7321	rs77618461	120569836	A,G	.0528	0.865	0.003378	0.009	0.9258	rs116567515	120527329	A,G	.0415	-0.531	0.002672
10	rs2099902	54525849	MBL2	Kalia 2019	26	Putative; no significant association with BV	T	C	0.22	0.03341	rs11003099	54499502	G,A	.0453	-1.164	0.0005138	0.061	0.8089	rs2384045	54535862	A,G	0.6994	-0.926	0.01011	-0.096	0.4233	rs114589489	54520465	A,G	.0451	1.209	0.0004464	-0.074	0.4725	rs11003099	54499502	G,A	.0453	0.924	0.005486	0.009	0.8934	rs7077650	54570221	T,C	.3961	0.268	7.087e-05
10	rs2099903	54525857	MBL2	Kalia 2019	26	Putative; no significant association with BV	C	A	0.258	0.01598	rs11003099	54499502	G,A	.0453	-1.164	0.0005138	-0.152	0.5638	rs2384045	54535862	A,G	0.6994	-0.926	0.01011	-0.231	0.06324	rs114589489	54520465	A,G	.0451	1.209	0.0004464	-0.135	0.2028	rs11003099	54499502	G,A	.0453	0.924	0.005486	0.103	0.1446	rs7077650	54570221	T,C	.3961	0.268	7.087e-05
10	rs2165813	54525984	MBL2	Kalia 2019	26	Putative; no significant association with BV	G	A	0.258	0.01608	rs11003099	54499502	G,A	.0453	-1.164	0.0005138	-0.151	0.5668	rs2384045	54535862	A,G	0.6994	-0.926	0.01011	-0.23	0.06385	rs114589489	54520465	A,G	.0451	1.209	0.0004464	-0.135	0.2036	rs11003099	54499502	G,A	.0453	0.924	0.005486	0.103	0.1456	rs7077650	54570221	T,C	.3961	0.268	7.087e-05
10	rs1800450	54531235	MBL2	Kalia 2019	26	Putative; no significant association with BV	C	T	-0.134	0.7389	rs11003099	54499502	G,A	.0453	-1.164	0.0005138	0.749	0.4318	rs2384045	54535862	A,G	0.6994	-0.926	0.01011	0.258	0.5796	rs114589489	54520465	A,G	.0451	1.209	0.0004464	0.132	0.7411	rs11003099	54499502	G,A	.0453	0.924	0.005486	-0.026	0.9199	rs7077650	54570221	T,C	.3961	0.268	7.087e-05
10	rs7095891	54531461	MBL2	Kalia 2019	26	Putative; no significant association with BV	G	A	0.136	0.2415	rs11003099	54499502	G,A	.0453	-1.164	0.0005138	-0.755	0.01425	rs2384045	54535862	A,G	0.6994	-0.926	0.01011	-0.329	0.01452	rs114589489	54520465	A,G	.0451	1.209	0.0004464	-0.227	0.04885	rs11003099	54499502	G,A	.0453	0.924	0.005486	0.151	0.04696	rs7077650	54570221	T,C	.3961	0.268	7.087e-05
10	rs11003123	54531534	MBL2	Kalia 2019	26	Putative; no significant association with BV	G	A	0.137	0.2374	rs11003099	54499502	G,A	.0453	-1.164	0.0005138	-0.754	0.01427	rs2384045	54535862	A,G	0.6994	-0.926	0.01011	-0.33	0.01424	rs114589489	54520465	A,G	.0451	1.209	0.0004464	-0.229	0.04704	rs11003099	54499502	G,A	.0453	0.924	0.005486	0.152	0.04582	rs7077650	54570221	T,C	.3961	0.268	7.087e-05
10	rs7096206	54531685	MBL2	Kalia 2019	26	Putative; no significant association with BV	G	C	0.251	0.1374	rs11003099	54499502	G,A	.0453	-1.164	0.0005138	-0.637	0.1176	rs2384045	54535862	A,G	0.6994	-0.926	0.01011	-0.367	0.06084	rs114589489	54520465	A,G	.0451	1.209	0.0004464	-0.124	0.4599	rs11003099	54499502	G,A	.0453	0.924	0.005486	0.18	0.104	rs7077650	54570221	T,C	.3961	0.268	7.087e-05
10	rs36014597	54531800	MBL2	Kalia 2019	26	Increased odds of BV vs. healthy controls	T	C	0.136	0.2461	rs11003099	54499502	G,A	.0453	-1.164	0.0005138	-0.769	0.01352	rs2384045	54535862	A,G	0.6994	-0.926	0.01011	-0.336	0.01361	rs114589489	54520465	A,G	.0451	1.209	0.0004464	-0.23	0.04836	rs11003099	54499502	G,A	.0453	0.924	0.005486	0.152	0.04831	rs7077650	54570221	T,C	.3961	0.268	7.087e-05
10	rs7084554	54531813	MBL2	Kalia 2019	26	Increased odds of BV vs. healthy controls	T	C	0.136	0.2486	rs11003099	54499502	G,A	.0453	-1.164	0.0005138	-0.771	0.01357	rs2384045	54535862	A,G	0.6994	-0.926	0.01011	-0.338	0.01337	rs114589489	54520465	A,G	.0451	1.209	0.0004464	-0.23	0.04889	rs11003099	54499502	G,A	.0453	0.924	0.005486	0.152	0.04896	rs7077650	54570221	T,C	.3961	0.268	7.087e-05
10	rs11003124	54531891	MBL2	Kalia 2019	26	Putative; no significant association with BV	T	G	0.137	0.2446	rs11003099	54499502	G,A	.0453	-1.164	0.0005138	-0.763	0.01432	rs2384045	54535862	A,G	0.6994	-0.926	0.01011	-0.338	0.01328	rs114589489	54520465	A,G	.0451	1.209	0.0004464	-0.23	0.0488	rs11003099	54499502	G,A	.0453	0.924	0.005486	0.153	0.04796	rs7077650	54570221	T,C	.3961	0.268	7.087e-05
10	rs11003125	54532014	MBL2	Kalia 2019	26	Putative; no significant association with BV	G	C	-0.074	0.7488	rs11003099	54499502	G,A	.0453	-1.164	0.0005138	-0.168	0.775	rs2384045	54535862	A,G	0.6994	-0.926	0.01011	0.236	0.3802	rs114589489	54520465	A,G	.0451	1.209	0.0004464	0.044	0.8481	rs11003099	54499502	G,A	.0453	0.924	0.005486	-0.035	0.82	rs7077650	54570221	T,C	.3961	0.268	7.087e-05
11	rs3802813	126162468	TIRAP	Taylor 2014	22	Putative; no significant association with BV and endometrial anaerobic bacteria	G	A	0.094	0.6103	rs12798584	126062761	C,T	.0666	-0.708	0.0008747	0.288	0.5056	rs60648773	126237281	G,A	0.4461	-0.567	0.03755	0	0.9995	rs3862630	126243649	C,T	.1158	-0.654	0.002363	-0.243	0.1857	rs4390359	126260715	C,T	.5083	0.416	0.0007767	-0.005	0.9701	rs58616330	126086872	C,T	.0149	-0.936	0.0191
11	rs7932976*	126162893	TIRAP	Taylor 2014	22	Putative; no significant association with BV/intermediate flora and endometrial anaerobic bacteria	G	A	-	-	rs77099621	126125569	T,G	0.1453	-0.436	0.01069	-	-	rs60648773	126237281	G,A	0.4461	-0.567	0.03755	-	-	rs3862630	126243649	C,T	.1158	-0.654	0.002363	-	-	rs4390359	126260715	C,T	.5083	0.416	0.0007767	-	-	rs58616330	126086872	C,T	.0149	-0.936	0.0191
	* SNPs with Rsq < 0.30
	Italicized (previously reported SNPs): P < 0.05
	Bold (SNPs ± 100 kb) : P < 0.00102
	^Associations in the literature are reported qualitatively due to differences in how BV was defined, and differences in how microflora were measured (e.g., culture, PCR, amplicon sequencing)
