# Supplementary material for: Host Genetic Factors Associated with Vaginal Microbiome Composition in Kenyan Women
Source: mSystems. 2020 Jul 28;5(4):e00502-20. doi: 10.1128/mSystems.00502-20 (PMC7394359; doi:10.1128/mSystems.00502-20)
Supplement: DATA SET S1 [file mSystems.00502-20-sd001.xls]

## Sheet: Sheet1
107442	1	0.590043	91.6943	0	20	Other	0	0		0	Negative	0	circumcised	III	0.339722	0.154723	4	0.245058
108432	1	0	99.9816	0.0147156	22	Other	0		0		Negative	0	circumcised	III	0.00185807	0.000367834	3	0.00169128
109422	1	0	44.4368	32.3072	26	Other	0	1	1	1	Negative	0	circumcised	III	1.53907	0.687897	21	0.505522
110412	1	0	0.267723	18.6871	25	Other	0	0	1	1	Negative	1	circumcised	IV-B	2.15445	0.83056	22	0.696998
111402	1	0	0.0224568	2.20718	21	Other	0	0	0	1	Negative	0	circumcised	IV-B	2.17811	0.850401	21	0.715418
112392	1	0	0.14078	10.3657	22	Other	0	0	0	1	Positive	0	circumcised	IV-B	1.63095	0.710705	24	0.513192
113382	1	0	98.764	0.199351	24	Other	0	0	0		Negative	0	circumcised	III	0.0861227	0.0245185	11	0.0359159
114372	1	0.0266161	1.08128	70.9718	20	Other	0	0			Negative	0	circumcised	IV-B	1.14415	0.476629	18	0.39585
118332	1	0	0.0393005	11.0984	22	Other	1	1			Negative	1	circumcised	IV-A	2.35436	0.873871	25	0.731425
119322	1	0	6.44313	90.5735	19	Other	0	0			Negative	0	circumcised	IV-B	0.409667	0.175076	13	0.159717
120312	1	36.5695	43.6754	0	20	Other	0	0	0	0	Negative	0	circumcised	III	1.07684	0.638141	9	0.490089
121302	1	0	66.9637	0	24	Other	0	0	0	0	Negative	0	circumcised	III	0.863385	0.497003	3	0.785887
122292	1	0	2.17718	32.8714	21	Other	1	1	0	1	Negative	1	circumcised	IV-B	1.73628	0.749982	20	0.579585
123282	1	0	0.439839	0.152825	28		0	0	0	0	Negative	0	circumcised	V	1.23318	0.650053	9	0.561245
126252	1	0	1.22657	54.944	21	Other	0	0			Negative	1	circumcised	IV-B	1.24144	0.595864	22	0.401625
129222	1	0	99.227	0	22	Other	0	1			Negative	0	circumcised	III	0.0589911	0.0153878	8	0.0283687
131202	1	97.9773	0.718898	0	24	Other	0	0			Negative	0	circumcised	I	0.11613	0.0398513	4	0.08377
132192	1	0	0	0	21	Other	0	0	0	1	Negative	0	circumcised	IV-C	0.705019	0.363019	10	0.306186
134172	1	0	0.33604	19.145	27	Other	0	0	1		Negative	0	circumcised	IV-C	0.959931	0.454674	12	0.386305
135162	1	86.1247	7.61281	0	17		0	0	0		Negative	0	circumcised	I	0.517657	0.248977	8	0.24894
138132	1	0	0	7.3837	19	Other	1	1	0	0	Negative	0	circumcised	IV-B	1.88493	0.791441	16	0.679844
140112	1	0	0.235849	0.21534	17	Other	0	0		0	Negative	1	circumcised	IV-A	2.18528	0.823924	21	0.717773
141102	1	0	10.1194	70.8124	27	Other	0	0			Negative	0	circumcised	IV-B	0.83847	0.455074	9	0.381604
142092	1	0	0	37.2738	20	Other	0	0	1	0	Negative	0	circumcised	II	0.805334	0.496506	12	0.32409
143082	1	0	94.9016	1.48605	23	Other	0	0	0	0	Positive	1	circumcised	III	0.295411	0.0988596	11	0.123196
144072	1	0	63.2663	22.501	16	Other	0	0	0	0	Negative	1	circumcised	III	1.13697	0.543557	14	0.430825
145062	1	0.0752404	55.6695	30.6451	21	Other	0	0	0	0	Negative	1	circumcised	III	1.12051	0.588528	11	0.467288
147042	1	0	8.12663	46.5637	21		1			1	Negative	1	circumcised	IV-B	1.36142	0.647688	21	0.447169
148032	1	0	87.6904	9.47922	18	Other	0	1			Negative	1	circumcised	III	0.484045	0.221865	10	0.210218
150012	1	0.12355	79.5777	0.339764	21	Other	0	0	0		Negative	1	circumcised	III	0.753157	0.349126	11	0.314091
151002	1	0	95.9299	0	33	Other	0	0	0		Negative	1	circumcised	III	0.218441	0.0792115	7	0.112256
152992	1	0	99.1728	0	20	Other	0		0		Negative	0	circumcised	III	0.053474	0.0164395	3	0.0486741
153982	1	0	0	0	19		0	0	0	0	Negative	1	circumcised	IV-C	0.0280564	0.00782291	3	0.025538
154972	1	0	3.2716	15.5637	18	Other	1	0	1	1	Positive	0	circumcised	IV-B	2.46745	0.887287	22	0.798257
155962	1	69.6907	0	19.3485	16	Other	0	0	0	0	Negative	0	circumcised	I	0.942891	0.472028	12	0.379447
157942	1	0	96.547	1.18819	18	Other	0	0	1	0	Negative	0	circumcised	III	0.211012	0.0676192	10	0.0916412
158932	1	0	88.1046	1.41934	22	Other	0	0	0	0	Negative	0	circumcised	III	0.517288	0.21722	13	0.201676
160912	1	0	0.163794	39.9266	19	Other	0	0	0	1	Negative	1	circumcised	IV-B	2.17996	0.800745	24	0.685943
162892	1	0	0.0541126	31.0398	19	Other	0	0	0	0	Negative	1	circumcised	IV-B	1.8537	0.76553	21	0.608865
163882	1	0	41.9699	11.6631	26	Other	0	0	0		Negative	1	circumcised	III	1.57875	0.725526	22	0.510751
164872	1	0	99.3482	0.0126195	22	Other	0	0	0	0	Negative	0	circumcised	III	0.0496135	0.0129822	13	0.0193429
167842	1	0	20.5427	13.9771	27	Other	1	1	0	0	Positive	1	circumcised	III	2.22355	0.83139	24	0.699659
168832	1	0	45.6427	24.0264	23	Other	1	0	0	0	Negative	1	circumcised	III	1.57147	0.702888	21	0.516162
172792	1	0	0.513086	12.0873	20	Other	1	1	1	1	Negative	1	circumcised	IV-B	2.16648	0.832188	25	0.673054
175762	1	0.2849	13.3572	22.3647	21	Other	1	1	1	1	Positive	1	circumcised	IV-B	2.14911	0.83246	27	0.652068
177742	1	0	73.9756	0	19	Other	0	0	0	0	Negative	1	circumcised	III	0.791388	0.420204	8	0.380577
178732	1	0	99.6381	0	20	Other	0	0	0		Negative	0	circumcised	III	0.0261275	0.00721753	3	0.0237823
179722	1	95.2563	0	0	17	Other	0	0	0	0	Negative	0	circumcised	I	0.194063	0.0904289	3	0.176643
180712	1	0	0	79.2865	18	Other	1	0	0		Negative	1	circumcised	IV-B	0.87703	0.359991	15	0.32386
182692	1	44.849	40.5306	0	18	Other	0	0	0		Negative	0	circumcised	III	1.12761	0.620707	13	0.439623
186652	1	0	65.2052	7.13792	19	Other	0	0	1		Negative	0	circumcised	III	0.873353	0.497833	11	0.364217
188632	1	0	94.8585	0	26	Other	0	0	0		Negative	0	circumcised	III	0.249076	0.0989674	5	0.154759
190612	1	0	99.9114	0	19	Other	0	0	0		Negative	1	circumcised	III	0.00711517	0.00177101	2	0.010265
206452	1	97.2274	0	0	23	Other	0	0	0	0	Negative	0	circumcised	I	0.127743	0.0539224	4	0.0921471
207442	1	0.0993141	74.2776	0	23	Other	0	0	0	1	Negative	0	circumcised	III	0.753382	0.413705	5	0.468103
210412	1	0	9.86998	12.7495	22	Other	1	0			Negative	1	circumcised	IV-B	2.0827	0.774322	26	0.639237
211402	1	0	16.1227	26.6997	32	Other	0	0	0	0	Negative	1	circumcised	IV-B	2.22974	0.842461	27	0.676531
212392	1	0	0.0893449	63.8182	31	Other	0	0		0	Negative	1	circumcised	IV-B	1.44217	0.570971	21	0.473692
213382	1	0	95.0318	0.0650361	26	Other	0	0		1	Negative	0	circumcised	III	0.25186	0.0958469	8	0.121119
214372	1	0	0.344717	2.14045	27	Other	0	1			Negative	0	circumcised	IV-A	2.42439	0.880188	23	0.773208
215362	1	0	99.3631	0.0126651	25		0	0	0	0	Negative	1	circumcised	III	0.0394842	0.0126586	4	0.0284818
218332	1	0	7.45438	35.0572	21	Other	1	1	0		Negative	1	circumcised	IV-B	2.1302	0.816764	29	0.632614
220312	1	0	0.108324	48.9931	18	Other	0	0	0	0	Negative	0	circumcised	IV-B	0.794502	0.517189	9	0.361593
222292	1	0	96.8504	0	23	Other	0	0	0			1	circumcised	III	0.168392	0.061391	10	0.0731317
223282	1	0	99.6776	0.151532	27	Other	0	0	0	1	Negative	1	circumcised	III	0.0262927	0.00643446	8	0.0126441
225262	1	1.43589	92.3146	0.311975	32		0		0		Negative	0	circumcised	III	0.385732	0.146093	11	0.160863
226252	1	0	99.6658	0	23	Other	0		0	0	Negative	0	circumcised	III	0.0277893	0.00666992	7	0.0142809
230212	1	1.73908	94.1596	0	25	Other	0	0	0	0	Negative	0	circumcised	III	0.258118	0.111412	3	0.234949
236152	1	0	0.385045	20.7422	24	Other	1	1	0	0	Negative	0	circumcised	IV-A	1.15588	0.533163	16	0.416895
239122	1	0	0.918786	23.4619	30	Other	1		0	0	Negative	0	circumcised	IV-B	2.32874	0.861817	22	0.753384
240112	1	0	0.280758	0	21	Other	0	0	0	0	Negative	1	circumcised	IV-C	0.992354	0.563272	10	0.430974
241102	1	0	0.215517	99.5123	25	Other	0	0	0	0	Negative	1	circumcised	IV-B	0.0341769	0.00971914	3	0.0311091
242092	1	0	98.6629	0.0727096	23	Other	0	0	0	0	Negative	1	circumcised	III	0.0960678	0.0265269	11	0.0400634
243082	1	0	0	78.4543	20	Other	0	0			Negative	0	circumcised	IV-B	0.587349	0.344736	6	0.327806
244072	1	90.139	0	0	28	Other	0	0		0	Negative	0	circumcised	I	0.46654	0.184526	10	0.202616
245062	1	0	97.3192	0	24	Other	0	0	1	0	Negative	1	circumcised	III	0.15964	0.0526762	10	0.0693306
246052	1	0	0	37.9403	22	Other	0	0	0		Negative	0	circumcised	IV-B	1.60841	0.726774	14	0.609462
248032	1	0	90.6239	0.0235433	21	Other	0	0	0	0	Negative	1	circumcised	III	0.462247	0.176555	12	0.186022
249022	1	0	3.05979	33.1959	21	Other	0	0	1	0	Negative	1	circumcised	IV-B	2.22089	0.8336	25	0.689959
252992	1	0	78.9018	3.33635	22	Other	0	0	0		Negative	1	circumcised	III	0.888028	0.367809	10	0.385666
253982	1	0.0158799	93.7433	0	30	Other	0	0			Positive	0	circumcised	III	0.356606	0.12053	12	0.143509
254972	1	0	0	59.1241	24	Other	0	0	0	0	Negative	1	circumcised	IV-B	0.807017	0.509259	7	0.414724
256952	1	0	0	76.43	25	Other	1	1	1	0	Negative	1	circumcised	IV-B	1.08365	0.407661	21	0.355935
258932	1	8.00071	46.3738	1.10478	20	Other	0	1	0	0	Negative	0	circumcised	III	1.45761	0.669764	20	0.486561
259922	1	0	0.386611	21.1415	33	Other	0	1			Negative	1	circumcised	IV-B	2.09448	0.794684	22	0.677598
261902	1	0	0.228108	98.1244	31	Other	0	0	0	0	Positive	1	circumcised	IV-B	0.119696	0.0370618	6	0.0668038
262892	1	0	69.6668	13.7733	23	Other	0	1	0	1	Positive	1	circumcised	III	1.23551	0.49292	19	0.419607
263882	1	0	93.6928	0.0190549	23	Other	0	0			Negative	0	circumcised	III	0.311159	0.120689	8	0.149636
264872	1	0	96.8217	0.044586	27	Other	0	0		0	Negative	1	circumcised	III	0.180344	0.0622119	7	0.0926785
265862	1	0	0.100385	18.8891	32	Other	1	1		0	Negative	1	circumcised	IV-B	2.08522	0.839249	22	0.674602
266852	1	0	0	17.0532	22	Other	0	1	1	1	Negative	1	circumcised	IV-B	1.92241	0.749926	25	0.597231
302492	1	0	99.2481	0.0215858	23	Other	0	0	0	0	Negative	0	uncircumcised	III	0.0452405	0.0149282	3	0.0411797
304472	1	0	3.76476	56.1692	20	Other	1	0		1	Negative	0	uncircumcised	IV-B	1.46856	0.644526	18	0.508087
305462	1	0	97.5522	0.748321	25	Other	0		1	1	Negative	0	uncircumcised	III	0.156133	0.0482278	9	0.0710592
306452	1	0.045878	1.22812	0	19	Other	0	0	0	1	Negative	0	uncircumcised	III	0.736391	0.2963	12	0.296346
307442	1	0	93.2107	0.0138356	20	Other	0	0	0		Negative	1	uncircumcised	III	0.296634	0.128697	7	0.15244
309422	1	0	98.0438	0	20	Other	0	0	0	0	Negative	0	uncircumcised	III	0.0988937	0.0383806	3	0.0900169
310412	1	67.1253	0	27.6082	21	Other	0	0	0	0	Negative	0	uncircumcised	I	0.823595	0.471792	7	0.423244
311402	1	0	4.58626	1.26211	21	Other	0	0	1	0	Negative	0	uncircumcised	IV-B	1.84343	0.752187	23	0.587925
313382	1	0	0.0954426	7.61155	21	Other	1	1	0	0	Negative	0	uncircumcised	IV-A	2.17115	0.831368	23	0.692443
314372	1	0	0.122756	13.9201	20	Other	0	1	0		Negative	1	uncircumcised	IV-A	2.5488	0.898107	29	0.756927
315362	1	0.443955	94.4911	0.0453676	17	Other	0	0	0	0	Negative	0	uncircumcised	III	0.296064	0.106212	14	0.112185
316352	1	51.8979	0	34.9069	20	Other	0	0	0	0	Negative	0	uncircumcised	I	1.18528	0.604403	13	0.462107
323282	1	0	97.1174	0	17	Other	0			1	Negative	1	uncircumcised	III	0.176153	0.0565903	12	0.070889
327242	1	0.0457797	83.7711	0	21	Other	0	0			Negative	1	uncircumcised	III	0.604138	0.287153	8	0.290529
329222	1	0	92.2529	0	21		0		0		Negative	0	uncircumcised	III	0.359079	0.146448	8	0.17268
330212	1	0	0.0508204	91.346	21	Other	0	0		0	Negative	1	uncircumcised	IV-B	0.390649	0.161478	15	0.144255
331202	1	0	4.62602	4.21416	22	Other	1	1	1		Negative	0	uncircumcised	IV-B	2.04781	0.781197	23	0.653107
333182	1	0.0160083	0.368191	25.8174	20	Other	1	0	0	0	Negative	1	uncircumcised	IV-B	2.23658	0.863445	26	0.686468
334172	1	0	96.2266	2.76654	20	Other	0		1	1	Negative	1	uncircumcised	III	0.192897	0.0732367	6	0.107658
335162	1	0	91.4827	0.593907	19	Other	0	0			Negative	1	uncircumcised	III	0.454491	0.161046	17	0.160415
336152	1	0	1.30895	12.1848	17	Other	0	1	0	1	Negative	1	uncircumcised	IV-B	2.23706	0.79559	29	0.664348
338132	1	0	0	13.7505	19	Other	0	0	1	0	Negative	0	uncircumcised	IV-B	2.31989	0.872611	25	0.720713
339122	1	0	0.121667	16.8711	21	Other	0		0	0	Negative	1	uncircumcised	IV-B	1.67437	0.713785	21	0.549962
340112	1	0	57.1867	12.9717	20	Other	0	1	1	1	Negative	0	uncircumcised	III	1.694	0.646384	25	0.526271
343082	1	0	0	24.3864	21	Other	0		0	0	Negative	1	uncircumcised	IV-B	1.77815	0.732141	21	0.584048
344072	1	0	0	26.2812	19	Other	1	0	0		Negative	1	uncircumcised	IV-B	1.99593	0.82686	22	0.645715
345062	1	2.44906	88.8152	0	22	Other	1	1	0		Negative	1	uncircumcised	III	0.52144	0.207671	11	0.217458
346052	1	0	16.9138	23.6078	18	Other	0	0			Negative	0	uncircumcised	IV-B	1.48193	0.729081	11	0.618014
347042	1	0	4.03427	25.084	18	Other	0	0			Negative	0	uncircumcised	IV-B	1.928	0.802294	19	0.654795
349022	1	0	0.0871308	55.3324	20	Other	1	0	0	0	Negative	1	uncircumcised	IV-B	1.5353	0.649761	19	0.521425
354972	1	0	99.2153	0	20	Other	0	0	0		Negative	0	uncircumcised	III	0.0498845	0.0155879	4	0.0359841
356952	1	0	50.702	47.5131	25	Other	0	0	1		Positive	1	uncircumcised	III	0.7849	0.517032	6	0.438061
403482	1	0	0.36076	22.6974	34	Other	0	0	1	0	Negative	1	uncircumcised	IV-B	2.19883	0.831731	25	0.683104
404472	1	0.879352	25.7863	58.1092	29		0	0	0	0	Negative	0	uncircumcised	IV-B	1.15072	0.585976	10	0.499751
405462	1	10.7946	71.684	0.0256161	28	Other	0	0	0	0	Negative	0	uncircumcised	III	0.79324	0.444296	5	0.492868
406452	1	0	98.859	0.589814	26	Other	0	1	1	1	Negative	1	uncircumcised	III	0.0782753	0.0226452	9	0.0356246
408432	1	0	7.47686	58.8687	32	Other	0	0	1	1		1	uncircumcised	IV-B	1.59797	0.629318	23	0.509637
409422	1	0	1.28602	41.7588	38	Other	1	0	0	0	Negative	1	uncircumcised	IV-B	1.55876	0.693805	19	0.529392
411402	1	0	30.1044	6.24021	28	Other	0	1	1	0	Negative	1	uncircumcised	III	1.836	0.788483	22	0.593975
412392	1	0	94.1835	2.56318	20	Other	0			0	Negative	0	uncircumcised	III	0.297498	0.111859	8	0.143066
414372	1	0.0716446	81.2052	0	25	Other	0	0		0	Negative	0	uncircumcised	III	0.599661	0.319772	4	0.432564
415362	1	3.7212	94.6337	0	32	Other	0	0	1	0	Positive	0	uncircumcised	III	0.268052	0.102981	12	0.107872
416352	1	0.0472689	99.9212	0	24	Other	0		0	0	Negative	1	uncircumcised	III	0.00694764	0.00157469	3	0.00632401
417342	1	0	80.1259	17.2148	24	Other	0		0		Negative	0	uncircumcised	III	0.613732	0.328142	7	0.315396
418332	1	90.9241	0.607261	0	25	Other	0	0		0	Negative	0	uncircumcised	I	0.379068	0.168495	8	0.182293
419322	1	0	1.31494	41.1511	20	Other	1	0		1	Negative	0	uncircumcised	IV-B	1.97249	0.780229	17	0.696202
420312	1	0	99.8993	0	25	Other	0	0	1	1	Negative	1	uncircumcised	III	0.00863973	0.00201214	3	0.00786422
421302	1	59.9303	0.130605	34.7497	28	Other	0	0		0	Negative	0	uncircumcised	I	0.909726	0.519345	8	0.437486
422292	1	0	0.154769	44.7088	25	Other	1	0	1	0	Positive	1	uncircumcised	IV-B	1.8203	0.746128	18	0.62978
424272	1	0	96.4956	0.0122212	20	Other	0	0	0	0	Negative	1	uncircumcised	III	0.1706	0.0679493	6	0.0952135
426252	1	0	0.0662277	23.6667	36	Other	1	1	1	0	Positive	1	uncircumcised	IV-B	2.07924	0.806338	23	0.663131
428232	1	0	0	0.209487	24	Other	0	1	1	0	Negative	1	uncircumcised	IV-C	1.91968	0.8224	17	0.677563
430212	1	0	34.2695	20.3602	20	Other	1	0	0	0	Negative	1	uncircumcised	III	2.03682	0.805595	24	0.640902
433182	1	0.160011	41.9616	21.6261	21	Other	0		0	1	Negative	1	uncircumcised	III	1.67999	0.735626	19	0.570565
434172	1	84.0997	0	0.769992	25	Other	0	0	0	0	Negative	0	uncircumcised	I	0.785591	0.288618	15	0.290095
435162	1	33.0354	0	0.0373506	32	Other	0	0	0	0	Negative	1	uncircumcised	I	0.913947	0.534044	11	0.381146
436152	1	57.8396	0	29.0681	26	Other	0		0		Negative	1	uncircumcised	I	1.09408	0.573739	11	0.456269
437142	1	0	0.249939	16.7928	25	Other	1	1	1		Positive	1	uncircumcised	IV-A	2.55781	0.897777	30	0.752032
438132	1	0	2.34828	21.385	22	Other	0	1			Negative	1	uncircumcised	II	1.21806	0.577819	23	0.388473
439122	1	0	0.64423	39.1703	22	Other	1	1	1	1	Positive	1	uncircumcised	IV-B	1.9722	0.783502	24	0.62057
440112	1	0	0	81.5695	19	Other	1	0	1	0	Negative	0	uncircumcised	IV-B	0.826903	0.32717	14	0.313333
441102	1	0	0	0	21	Other	0	0	0		Negative	0	uncircumcised	IV-C	1.37766	0.601477	15	0.508726
442092	1	0.0567905	0	2.22294	25	Other	1	1		1	Negative	1	uncircumcised	IV-A	2.17054	0.831695	22	0.702202
443082	1	0	0	12.2133	23	Other	1	0		1	Positive	1	uncircumcised	IV-B	2.21055	0.838582	22	0.715147
444072	1	0	0.0338983	8.13097	24	Other	0	0	1		Negative	0	uncircumcised	IV-B	1.37225	0.685618	14	0.519979
448032	1	0	99.3032	0	24	Other	0	0	0	0	Negative	0	uncircumcised	III	0.0513454	0.0138749	6	0.0286564
451002	1	0	90.5681	0.0394089	27	Other	0	0	0	0	Negative	0	uncircumcised	III	0.426836	0.176472	9	0.194261
452992	1	0	0.42467	27.8702	23	Other	1	1	0	0	Negative	1	uncircumcised	IV-B	1.866	0.79719	17	0.658615
453982	1	9.22116	80.2241	0	24	Other	0			0	Negative	1	uncircumcised	III	0.66447	0.338076	7	0.34147
454972	1	0	10.6596	15.6431	26	Other	0	0		0	Positive	1	uncircumcised	IV-B	1.48197	0.711046	15	0.547246
455962	1	0	0	0.381604	25	Other	0	0	1	1	Negative	0	uncircumcised	IV-A	1.67036	0.634801	20	0.557578
456952	1	22.9206	62.4665	1.79439	23	Other	0	0	1	0	Negative	1	uncircumcised	III	1.08541	0.546496	13	0.423168
457942	1	0	0	22.8483	27	Other	1	0	1	1	Negative	1	uncircumcised	IV-B	2.09655	0.844816	22	0.678267
458932	1	27.5244	49.7494	2.60586	28	Other	0	0	0		Negative	1	uncircumcised	III	1.21461	0.642711	11	0.506531
459922	1	0.0267781	3.70608	11.8413	30	Other	1	0	0	1	Negative	1	uncircumcised	IV-B	2.25181	0.858865	27	0.683228
460912	1	0	0.138523	40.3235	25	Other	0	0	0	0	Negative	1	uncircumcised	IV-B	1.57143	0.730052	12	0.63239
461902	1	0	95.5933	0.342424	28	Other	0	1	1		Negative	0	uncircumcised	III	0.249671	0.0856218	8	0.120066
462892	1	44.769	0.130693	0	31	Other	0	0			Negative	0	uncircumcised	I	1.40903	0.702173	10	0.611935
464872	1	0	0.0419956	81.4043	29	Other	1	0	1		Positive	1	uncircumcised	IV-B	0.553992	0.308279	10	0.240596
465862	1	0	95.5376	0	30	Other	0	0	0		Negative	1	uncircumcised	III	0.197677	0.0856505	3	0.179934
